# Supplementary material for: Dolabellane Diterpenoids from Soft Coral Clavularia viridis with Anti-Inflammatory Activities
Source: Mar Drugs. 2025 Jul 30;23(8):312. doi: 10.3390/md23080312 (PMC12387469; doi:10.3390/md23080312)
Supplement: Supplementary file 1 [file marinedrugs-23-00312-s001.zip]

Archive with 1 entries (1 files):
- marinedrugs-3788585-supplementary.pdf
